# Supplementary material for: A unified method to revoke the private data of patients in intelligent healthcare with audit to forget
Source: Nat Commun. 2023 Oct 6;14:6255. doi: 10.1038/s41467-023-41703-x (PMC10558551; doi:10.1038/s41467-023-41703-x)
Supplement: Supplementary file 4 — Source Data [file 41467_2023_41703_MOESM4_ESM.xlsx]

## Sheet: Figure 4
Figure 4C. The performance of auditing when varying the size of the calibration dataset and the size of the query dataset.
P-value	QO_1	QO_10	QO_100	QO_500	QO_1000	QO_2000	QNO_1	QNO_10	QNO_100	QNO_500	QNO_1000	QNO_2000
CAL100	1	1	1	1	1	1	1	1	0.11	5.17e-05	3.81e-10	2.74e-18
CAL1000	1	1	1	1	1	1	1	0.866	0.0542	1.32e-05	5.77e-08	4.68e-18
CAL2000	1	1	1	1	1	1	1	0.732	0.146	2.14e-05	3.85e-09	2.74e-18
CAL5000	1	1	1	1	1	1	1	0.732	0.104	3.29e-05	1.08e-08	2.74e-18
Figure 4D. The p-value of auditing on QO and QNO of four datasets.
P-value	MNIST_QO	PathMNIST_QO	COVIDx_QO	ASD_QO	MNIST_QNO	PathMNIST_QNO	COVIDx_QNO	ASD_QNO
1	1	1	1	1	1	1	1	1
10	1	1	1	1	0.732	0.429	0.393	0.732
100	1	1	1	1	0.0739	0.00629	0.00076	0.526
500	1	1	1	/	2.43e-05	1.4e-13	5.85e-16	/
1000	1	1	1	/	1.06e-08	4.91e-28	2.38e-29	/
2000	1	1	1	/	4.68e-18	1.88e-60	2.89e-63	/
Figure 4E. The p-value of auditing when varying $k$ of the query dataset of four datasets.
P-value	MNIST	PathMNIST	COVIDx	ASD
0.75	7.94e-05	1.63e-12	1.37e-14	0.795
0.5	2.36e-09	3.23e-27	6.3e-29	0.727
0.25	3.56e-13	4.52e-41	3.09e-45	0.633
0.1	7.02e-17	3.43e-53	2.58e-56	0.579

## Sheet: Figure 5
Figure 5A. The p-value of auditing on a small query dataset and a large query dataset (QF) and the accuracy of models trained with different methods
P-value_QF_small	P-value_QF_large	Acc	Dataset	Method
1	1	0.9622	MNIST	Original
0.318	6.12e-09	0.9568	MNIST	SISA
1	1	0.9608	MNIST	CF-k
1	0.0141	0.9504	MNIST	EU-k
0.00691	2.34e-15	0.9282	MNIST	Data Deletion
0.157	7.79e-07	0.9526	MNIST	AFS (w/o Audit)
0.0127	9.44e-22	0.938	MNIST	AFS
1	1	0.8538	PathMNIST	Original
0.00215	6.73e-29	0.8501	PathMNIST	SISA
1	0.0169	0.8506	PathMNIST	CF-k
0.0235	7.69e-16	0.8328	PathMNIST	EU-k
0.00691	2.99e-21	0.7934	PathMNIST	Data Deletion
0.00374	4.93e-18	0.8494	PathMNIST	AFS (w/o Audit)
2.87e-06	4.75e-35	0.8242	PathMNIST	AFS
1	1	0.862	COVIDx	Original
0.0269	1.67e-15	0.867	COVIDx	SISA
1	0.0453	0.831	COVIDx	CF-k
0.0816	3.74e-14	0.848	COVIDx	EU-k
0.00374	2.8e-18	0.872	COVIDx	Data Deletion
0.00374	2.13e-19	0.882	COVIDx	AFS (w/o Audit)
0.00202	1.68e-21	0.895	COVIDx	AFS
1	1	1	ASD	Original
0.41	0.177	1	ASD	SISA
1	1	1	ASD	CF-k
1	1	1	ASD	EU-k
0.32	0.157	1	ASD	Data Deletion
0.32	0.157	1	ASD	AFS (w/o Audit)
0.08	0.007	0.98	ASD	AFS
Figure 5B. The number of parameters for the original large model and the new small model generated by AFS.
Parameter	Teacher	Student
MNIST	671754	155658
PathMNIST	235000	120505
COVIDx	21300000	11177538
ASD	3590	898
